# Supplementary material for: Distribution in microbial genomes of genes similar to lodA and goxA which encode a novel family of quinoproteins with amino acid oxidase activity
Source: BMC Genomics. 2015 Mar 24;16(1):231. doi: 10.1186/s12864-015-1455-y (PMC4417212; doi:10.1186/s12864-015-1455-y)
Supplement: Additional file 1: Table S1. — Genes of the lodA family detected in IMG database as of January 2014. [file 12864_2015_1455_MOESM1_ESM.xlsx]

## Sheet: Table S1
Genome Name / Sample Name	Domain	Phylum	Class	Order	gene_oid	Locus Tag	AA Seq Length	Group	Conserved Domains
Terriglobus saanensis SP1PR4, DSM 23119	Bacteria	Acidobacteria	Acidobacteria	Acidobacteriales	649914559	AciPR4_2529	913	ID
Actinoplanes globisporus DSM 43857	Bacteria	Actinobacteria	Actinobacteria	Actinomycetales	2515244410	A3CQDRAFT_07977	985	None	pfam 14518
Amycolatopsis balhimycina DSM 44591	Bacteria	Actinobacteria	Actinobacteria	Actinomycetales	2517477565	A3CEDRAFT_0690	481	None
Amycolatopsis vancoresmycina DSM 44592	Bacteria	Actinobacteria	Actinobacteria	Actinomycetales	2546378692	H480_25957	1114	None	pfam 13519
Cryptosporangium arvum YU 629-21	Bacteria	Actinobacteria	Actinobacteria	Actinomycetales	2510402938	CryarDRAFT_3973	1026	None	pfam 13519
Kitasatospora setae KM-6054, NBRC 14216	Bacteria	Actinobacteria	Actinobacteria	Actinomycetales	2511595487	KSE_06200	664	IIIC
Microlunatus phosphovorus NM-1	Bacteria	Actinobacteria	Actinobacteria	Actinomycetales	650913489	MLP_20440	664	IVB
Streptomyces afghaniensis 772	Bacteria	Actinobacteria	Actinobacteria	Actinomycetales	2546772914	STAFG_1983	999	III	pfam 00199
Streptomyces auratus AGR0001	Bacteria	Actinobacteria	Actinobacteria	Actinomycetales	2533914306	SU9_01650	673	IIIC
Streptomyces flavidovirens DSM 40150	Bacteria	Actinobacteria	Actinobacteria	Actinomycetales	2523212643	G412DRAFT_06355	745	None
Streptomyces purpureus KA281, ATCC 21405	Bacteria	Actinobacteria	Actinobacteria	Actinomycetales	2516519010	StrpuDRAFT_3616	993	III	pfam 00199
Streptomyces scabiei 87.22	Bacteria	Actinobacteria	Actinobacteria	Actinomycetales	646659180	SCAB_78081	673	IIIC
Streptomyces sp. HPH0547	Bacteria	Actinobacteria	Actinobacteria	Actinomycetales	2541458761	HMPREF1486_04898	674	IIIC
Streptomyces turgidiscabies Car8	Bacteria	Actinobacteria	Actinobacteria	Actinomycetales	2541331106	STRTUCAR8_01195	673	IIIC
Rudanella lutea DSM 19387	Bacteria	Bacteroidetes	Cytophagia	Cytophagales	2517151029	RudluDRAFT_3652	645	III
Aquimarina latercula DSM 2041	Bacteria	Bacteroidetes	Flavobacteria	Flavobacteriales	2523972987	H526DRAFT_00682	737	ID
Aquimarina muelleri DSM 19832	Bacteria	Bacteroidetes	Flavobacteria	Flavobacteriales	2524103209	H527DRAFT_03370	709	IA
Chryseobacterium gregarium DSM 19109	Bacteria	Bacteroidetes	Flavobacteria	Flavobacteriales	2523744441	H561DRAFT_01490	646	III
Donghaeana dokdonensis DSW-6	Bacteria	Bacteroidetes	Flavobacteria	Flavobacteriales	2540718439	DDD_3116	641	IVB
Flavobacterium soli DSM 19725	Bacteria	Bacteroidetes	Flavobacteria	Flavobacteriales	2523123554	G508DRAFT_03147	1072	IIIA	pfam 00199
Flavobacterium subsaxonicum DSM 21790	Bacteria	Bacteroidetes	Flavobacteria	Flavobacteriales	2525331177	G509DRAFT_1169	679	IA
Kordia algicida OT-1	Bacteria	Bacteroidetes	Flavobacteria	Flavobacteriales	641459908	KAOT1_07778	704	II
Kordia algicida OT-1	Bacteria	Bacteroidetes	Flavobacteria	Flavobacteriales	641460223	KAOT1_05622	664	IVB
Owenweeksia hongkongensis DSM 17368	Bacteria	Bacteroidetes	Flavobacteria	Flavobacteriales	2509012461	Oweho_2121	725	IB
Tenacibaculum ovolyticum DSM 18103	Bacteria	Bacteroidetes	Flavobacteria	Flavobacteriales	2523672835	H518DRAFT_02976	1061	IIIA	pfam 00199
Tenacibaculum ovolyticum DSM 18103	Bacteria	Bacteroidetes	Flavobacteria	Flavobacteriales	2523673417	H518DRAFT_03559	807	II
Lewinella cohaerens DSM 23179	Bacteria	Bacteroidetes	Sphingobacteria	Sphingobacteriales	2515281512	A3EUDRAFT_02929	655	III
Herpetosiphon aurantiacus DSM 785	Bacteria	Chloroflexi	Chloroflexi	Herpetosiphonales	2509059539	Haur_00883	645	III
Nitrolancetus hollandicus Lb	Bacteria	Chloroflexi	Thermomicrobia	Sphaerobacterales	2520384729		667	IA
Cyanothece sp. PCC 8801	Bacteria	Cyanobacteria	unclassified	Chroococcales	643475666	PCC8801_2625	518	None
Cyanothece sp. PCC 8802	Bacteria	Cyanobacteria	unclassified	Chroococcales	644981411	Cyan8802_3478	518	None
Microcystis aeruginosa PCC 9701	Bacteria	Cyanobacteria	unclassified	Chroococcales	2535024168		990	IIIB	pfam 00199
Synechococcus sp. PCC 7336	Bacteria	Cyanobacteria	unclassified	Chroococcales	2506749096	Syn7336_3773	626	III
Synechococcus sp. WH7805	Bacteria	Cyanobacteria	unclassified	Chroococcales	639022017	WH7805_00980	672	II
Calothrix sp. PCC 7103	Bacteria	Cyanobacteria	unclassified	Nostocales	2507474092	Cal7103DRAFT_00009910	1049	None	pfam 14158
Geitlerinema sp. PCC 7105	Bacteria	Cyanobacteria	unclassified	Oscillatoriales	2510099035	Gei7105DRAFT_0285	691	IA
Leptolyngbya sp. PCC 7375	Bacteria	Cyanobacteria	unclassified	Oscillatoriales	2509841119	Lepto7375DRAFT_1136	703	IB
Lyngbya majuscula 3L	Bacteria	Cyanobacteria	unclassified	Oscillatoriales	2506481954	LYNGBM3L_45960	636	IIIB
Paenibacillus pinihumi DSM 23905	Bacteria	Firmicutes	Bacilli	Bacillales	2524187775	H583DRAFT_01923	1099	None	pfam 14158
Rhodopirellula baltica SH 1	Bacteria	Planctomycetes	Planctomycetia	Planctomycetales	637435365	RB4289	527	None
Rhodopirellula baltica SH28	Bacteria	Planctomycetes	Planctomycetia	Planctomycetales	2537186271	RBSH_01579	487	None
Rhodopirellula sp. SWK7	Bacteria	Planctomycetes	Planctomycetia	Planctomycetales	2534782291	RRSWK_06616	676	IA
Caulobacter crescentus CB15	Bacteria	Proteobacteria	Alphaproteobacteria	Caulobacterales	637086590	CC0556	687	IB
Magnetococcus sp. MC-1	Bacteria	Proteobacteria	Alphaproteobacteria	Magnetococcales	639721039	Mmc1_0290	608	IC
Agrobacterium vitis S4	Bacteria	Proteobacteria	Alphaproteobacteria	Rhizobiales	643648894	Avi_5261	672	IIIB
Ancylobacter sp. FA202	Bacteria	Proteobacteria	Alphaproteobacteria	Rhizobiales	2517476494	A3M1DRAFT_4583	666	IIB
Ancylobacter sp. 501b	Bacteria	Proteobacteria	Alphaproteobacteria	Rhizobiales	2520000086	D895DRAFT_0836	666	IIB
Bradyrhizobium elkanii WSM2783	Bacteria	Proteobacteria	Alphaproteobacteria	Rhizobiales	2513671317	YY7DRAFT_00616	654	IIA
Bradyrhizobium japonicum USDA 123	Bacteria	Proteobacteria	Alphaproteobacteria	Rhizobiales	2528856988	K287DRAFT_08450	759	ID
Bradyrhizobium japonicum USDA 38	Bacteria	Proteobacteria	Alphaproteobacteria	Rhizobiales	2513941113	A3AODRAFT_03549	664	IVA
Bradyrhizobium japonicum USDA 38	Bacteria	Proteobacteria	Alphaproteobacteria	Rhizobiales	2513943876	A3AODRAFT_06316	759	ID
Bradyrhizobium japonicum USDA 6	Bacteria	Proteobacteria	Alphaproteobacteria	Rhizobiales	2512002546	BJ6T_70320	664	IVA
Bradyrhizobium japonicum USDA 6	Bacteria	Proteobacteria	Alphaproteobacteria	Rhizobiales	2512000708	BJ6T_51940	759	ID
Bradyrhizobium sp. CCGE-LA001	Bacteria	Proteobacteria	Alphaproteobacteria	Rhizobiales	2520791139	BCCGELA001_11569	664	IVA
Bradyrhizobium sp. Cp5.3	Bacteria	Proteobacteria	Alphaproteobacteria	Rhizobiales	2524441264	K289DRAFT_05852	654	IIA
Bradyrhizobium sp. EC3.3	Bacteria	Proteobacteria	Alphaproteobacteria	Rhizobiales	2513716746	YUUDRAFT_02264	654	IIA
Bradyrhizobium sp. WSM3983	Bacteria	Proteobacteria	Alphaproteobacteria	Rhizobiales	2513638820	YUADRAFT_02114	654	IIA
Bradyrhizobium sp. YR681	Bacteria	Proteobacteria	Alphaproteobacteria	Rhizobiales	2511394679	PMI42_01600	754	ID
Mesorhizobium sp. WSM4349	Bacteria	Proteobacteria	Alphaproteobacteria	Rhizobiales	2515624897	B041DRAFT_00946	660	IVA
Methylobacterium sp. 10	Bacteria	Proteobacteria	Alphaproteobacteria	Rhizobiales	2546997099	K368DRAFT_2874	654	IIA
Microvirga lotononidis WSM3557	Bacteria	Proteobacteria	Alphaproteobacteria	Rhizobiales	2509073503	MicloDRAFT_00001400	661	IVA
Nitrobacter hamburgensis X14	Bacteria	Proteobacteria	Alphaproteobacteria	Rhizobiales	637969517	Nham_1019	881	ID
Nitrobacter hamburgensis X14	Bacteria	Proteobacteria	Alphaproteobacteria	Rhizobiales	637971096	Nham_2642	674	None
Nitrobacter sp. Nb-311A	Bacteria	Proteobacteria	Alphaproteobacteria	Rhizobiales	638920629	NB311A_15287	666	None
Rhizobium leguminosarum bv. viciae 128C53	Bacteria	Proteobacteria	Alphaproteobacteria	Rhizobiales	2515651856	B062DRAFT_04548	1004	IIIB	pfam 00199
Rhizobium leguminosarum bv. viciae VF39	Bacteria	Proteobacteria	Alphaproteobacteria	Rhizobiales	2513714293	YUSDRAFT_07289	883	ID
Rhizobium mesoamericanum STM6155	Bacteria	Proteobacteria	Alphaproteobacteria	Rhizobiales	2513599306	YY3DRAFT_04971	1413	None	pfam 14158
Rhodopseudomonas palustris CGA009	Bacteria	Proteobacteria	Alphaproteobacteria	Rhizobiales	637475602	RPA2471	654	IIA
Xanthobacter sp. 126	Bacteria	Proteobacteria	Alphaproteobacteria	Rhizobiales	2517234183	XAN126DRAFT_4633	706	IB
Xanthobacter sp. 126	Bacteria	Proteobacteria	Alphaproteobacteria	Rhizobiales	2517234373	XAN126DRAFT_4823	888	None
Citreicella sp. SE45	Bacteria	Proteobacteria	Alphaproteobacteria	Rhodobacterales	647843968	CSE45_2361	655	IIIB
Citreicella sp. SE45	Bacteria	Proteobacteria	Alphaproteobacteria	Rhodobacterales	647844929	CSE45_3261	694	IB
Pelagibaca bermudensis HTCC2601	Bacteria	Proteobacteria	Alphaproteobacteria	Rhodobacterales	648284617	R2601_05863	556	None
Salipiger mucosus DSM 16094	Bacteria	Proteobacteria	Alphaproteobacteria	Rhodobacterales	2523511524	salmuc_02447	685	None
Azospirillum lipoferum 4B	Bacteria	Proteobacteria	Alphaproteobacteria	Rhodospirillales	2512035869	AZOLI_p50417	999	III	pfam 00199
Azospirillum sp. B510	Bacteria	Proteobacteria	Alphaproteobacteria	Rhodospirillales	646556648	AZL_e04100	1004	III	pfam 00199
Fodinicurvata sediminis DSM 21159	Bacteria	Proteobacteria	Alphaproteobacteria	Rhodospirillales	2523907283	G502DRAFT_3288	677	IIB
Inquilinus limosus DSM 16000	Bacteria	Proteobacteria	Alphaproteobacteria	Rhodospirillales	2523933296	G537DRAFT_06397	662	IIIB
Nisaea denitrificans DSM 18348	Bacteria	Proteobacteria	Alphaproteobacteria	Rhodospirillales	2525379171	K328DRAFT_3844	684	IIB
Nisaea sp. BAL199	Bacteria	Proteobacteria	Alphaproteobacteria	Rhodospirillales	641432191	BAL199_14697	677	IIB
Thalassobaculum salexigens DSM 19539	Bacteria	Proteobacteria	Alphaproteobacteria	Rhodospirillales	2523407328	G578DRAFT_2845	700	IIB
Thalassobaculum salexigens DSM 19539	Bacteria	Proteobacteria	Alphaproteobacteria	Rhodospirillales	2523407709	G578DRAFT_3226	677	IIB
Tistrella mobilis KA081020-065	Bacteria	Proteobacteria	Alphaproteobacteria	Rhodospirillales	2519490909	TMO_c0491	648	IIIB
Sphingomonas elodea ATCC 31461	Bacteria	Proteobacteria	Alphaproteobacteria	Sphingomonadales	2547435671	KK7DRAFT_01671	881	ID
Sphingomonas sp. S17	Bacteria	Proteobacteria	Alphaproteobacteria	Sphingomonadales	651582060	SUS17_588	986	III	pfam 00199
Acidovorax avenae subsp. avenae ATCC 19860	Bacteria	Proteobacteria	Betaproteobacteria	Burkholderiales	650735002	Acav_2541	670	IIIB
Acidovorax avenae subsp. avenae RS-1	Bacteria	Proteobacteria	Betaproteobacteria	Burkholderiales	2547287637	AASARDRAFT_02021	670	IIIB
Alcaligenes faecalis subsp. phenolicus DSM 16503	Bacteria	Proteobacteria	Betaproteobacteria	Burkholderiales	2524227850	G456DRAFT_01748	659	IIA
Azohydromonas australica DSM 1124	Bacteria	Proteobacteria	Betaproteobacteria	Burkholderiales	2527176977	H537DRAFT_05061	601	IC
Burkholderia ambifaria IOP40-10	Bacteria	Proteobacteria	Betaproteobacteria	Burkholderiales	642413908	BamIOP4010DRAFT_0033	706	IB
Burkholderia sp. BT03	Bacteria	Proteobacteria	Betaproteobacteria	Burkholderiales	2563064361	PMI06_008734	963	III	pfam 00199
Burkholderia sp. BT03	Bacteria	Proteobacteria	Betaproteobacteria	Burkholderiales	2563064354	PMI06_008727	1409	None	pfam 14158
Burkholderia sp. CCGE1002	Bacteria	Proteobacteria	Betaproteobacteria	Burkholderiales	646771440	BC1002_7113	667	None
Chitinimonas koreensis DSM 17726	Bacteria	Proteobacteria	Betaproteobacteria	Burkholderiales	2524916787	F559DRAFT_00293	629	III
Chitinimonas koreensis DSM 17726	Bacteria	Proteobacteria	Betaproteobacteria	Burkholderiales	2524920575	F559DRAFT_04084	905	ID
Cupriavidus sp. UYPR2.512	Bacteria	Proteobacteria	Betaproteobacteria	Burkholderiales	2514031881	A3A5DRAFT_06866	1025	IIIB	pfam 00199
Delftia acidovorans CCUG 15835	Bacteria	Proteobacteria	Betaproteobacteria	Burkholderiales	2541343206	HMPREF9702_04267	633	III
Delftia acidovorans CCUG 274B	Bacteria	Proteobacteria	Betaproteobacteria	Burkholderiales	2541346198	HMPREF9701_00976	633	III
Delftia acidovorans SPH-1	Bacteria	Proteobacteria	Betaproteobacteria	Burkholderiales	641298631	Daci_3528	633	III
Delftia sp. Cs1-4	Bacteria	Proteobacteria	Betaproteobacteria	Burkholderiales	650860805	DelCs14_3291	633	III
Duganella zoogloeoides ATCC 25935	Bacteria	Proteobacteria	Betaproteobacteria	Burkholderiales	2518931950	F460DRAFT_04769	740	IA
Massilia timonae CCUG 45783	Bacteria	Proteobacteria	Betaproteobacteria	Burkholderiales	2532942463	HMPREF9710_03282	979	III	pfam 00199
Pusillimonas sp. T7-7	Bacteria	Proteobacteria	Betaproteobacteria	Burkholderiales	650826134	PT7_3642	666	None
Ralstonia solanacearum MolK2	Bacteria	Proteobacteria	Betaproteobacteria	Burkholderiales	2541798314		1000	IIIB	pfam 00199
Ralstonia solanacearum Po82	Bacteria	Proteobacteria	Betaproteobacteria	Burkholderiales	651230827	RSPO_m00447	999	IIIB	pfam 00199
Chromobacterium violaceum ATCC 12472	Bacteria	Proteobacteria	Betaproteobacteria	Neisseriales	637454099	CV3268	606	IC
Corallococcus coralloides DSM 2259	Bacteria	Proteobacteria	Deltaproteobacteria	Myxococcales	2512829099	COCOR_02746	669	I
Cystobacter fuscus DSM 2262	Bacteria	Proteobacteria	Deltaproteobacteria	Myxococcales	2538044953	D187_001636	750	None
Plesiocystis pacifica SIR-1	Bacteria	Proteobacteria	Deltaproteobacteria	Myxococcales	641164698	PPSIR1_31258	701	IVB
Ferrimonas kyonanensis DSM 18153	Bacteria	Proteobacteria	Gammaproteobacteria	Alteromonadales	2524104645	H598DRAFT_00619	689	IB
Marinimicrobium agarilyticum DSM 16975	Bacteria	Proteobacteria	Gammaproteobacteria	Alteromonadales	2524121843	G547DRAFT_01229	689	IB
Marinobacterium rhizophilum DSM 18822	Bacteria	Proteobacteria	Gammaproteobacteria	Alteromonadales	2519006291	F451DRAFT_01570	612	III
Pseudoalteromonas citrea NCIMB 1889	Bacteria	Proteobacteria	Gammaproteobacteria	Alteromonadales	2542023514	PCIT_20074	821	II
Pseudoalteromonas citrea NCIMB 1889	Bacteria	Proteobacteria	Gammaproteobacteria	Alteromonadales	2542023929	PCIT_22144	649	IIIA
Pseudoalteromonas citrea NCIMB 1889	Bacteria	Proteobacteria	Gammaproteobacteria	Alteromonadales	2542024022	PCIT_22609	678	IA
Pseudoalteromonas flavipulchra 2ta6	Bacteria	Proteobacteria	Gammaproteobacteria	Alteromonadales	2505176536	PflaDRAFT_00014030	642	IIIA
Pseudoalteromonas flavipulchra 2ta6	Bacteria	Proteobacteria	Gammaproteobacteria	Alteromonadales	2505179241	PflaDRAFT_00041100	694	IA
Pseudoalteromonas flavipulchra JG1	Bacteria	Proteobacteria	Gammaproteobacteria	Alteromonadales	2550715157	UY7DRAFT_04898	646	IIIA
Pseudoalteromonas flavipulchra JG1	Bacteria	Proteobacteria	Gammaproteobacteria	Alteromonadales	2550713913	UY7DRAFT_03653	694	IA
Pseudoalteromonas luteoviolacea 2ta16	Bacteria	Proteobacteria	Gammaproteobacteria	Alteromonadales	2578940767	PL2TA16_00557	694	IA
Pseudoalteromonas luteoviolacea 2ta16	Bacteria	Proteobacteria	Gammaproteobacteria	Alteromonadales	2578941918	PL2TA16_03206	718	IB
Pseudoalteromonas piscicida ATCC 15057	Bacteria	Proteobacteria	Gammaproteobacteria	Alteromonadales	2520471309	G366DRAFT_00653	642	IIIA
Pseudoalteromonas piscicida ATCC 15057	Bacteria	Proteobacteria	Gammaproteobacteria	Alteromonadales	2520473375	G366DRAFT_02721	694	IA
Pseudoalteromonas piscicida JCM 20779	Bacteria	Proteobacteria	Gammaproteobacteria	Alteromonadales	2542029830	PPIS_10015	642	IIIA
Pseudoalteromonas piscicida JCM 20779	Bacteria	Proteobacteria	Gammaproteobacteria	Alteromonadales	2542031718	PPIS_19511	694	IA
Pseudoalteromonas rubra ATCC 29570	Bacteria	Proteobacteria	Gammaproteobacteria	Alteromonadales	2541424619	PRUB_04171	722	IB
Pseudoalteromonas rubra ATCC 29570	Bacteria	Proteobacteria	Gammaproteobacteria	Alteromonadales	2541428757	PRUB_24676	1039	IIIA	pfam 00199
Pseudoalteromonas sp. BSi20495	Bacteria	Proteobacteria	Gammaproteobacteria	Alteromonadales	2540458794		1000	IIIA	pfam 00199
Pseudoalteromonas sp. Bsw20308	Bacteria	Proteobacteria	Gammaproteobacteria	Alteromonadales	2540452162	D172_1358	1000	IIIA	pfam 00199
Pseudoalteromonas spongiae UST010723-006	Bacteria	Proteobacteria	Gammaproteobacteria	Alteromonadales	2542035141	PSPO_13067	715	IB
Pseudoalteromonas tunicata D2	Bacteria	Proteobacteria	Gammaproteobacteria	Alteromonadales	639009030	PTD2_20217	749	IA
Saccharophagus degradans 2-40	Bacteria	Proteobacteria	Gammaproteobacteria	Alteromonadales	637919379	Sde_0317	767	ID
Shewanella piezotolerans WP3	Bacteria	Proteobacteria	Gammaproteobacteria	Alteromonadales	643424060	swp_0649	707	IB
Shewanella sp. 38A_GOM-205m	Bacteria	Proteobacteria	Gammaproteobacteria	Alteromonadales	2546918702	N512DRAFT_04273	706	IB
Shewanella woodyi MS32, ATCC 51908	Bacteria	Proteobacteria	Gammaproteobacteria	Alteromonadales	641635855	Swoo_4290	700	IB
Nitrosococcus halophilus Nc4	Bacteria	Proteobacteria	Gammaproteobacteria	Chromatiales	646692023	Nhal_1391	683	IA
Rheinheimera sp. A13L	Bacteria	Proteobacteria	Gammaproteobacteria	Chromatiales	2512463316	Rhein_1334	674	IA
Rheinheimera sp. A13L	Bacteria	Proteobacteria	Gammaproteobacteria	Chromatiales	2512464576	Rhein_2598	657	IIIA
Arsenophonus nasoniae DSM 15247	Bacteria	Proteobacteria	Gammaproteobacteria	Enterobacteriales	2526112037	G468DRAFT_01095	771	III
Arsenophonus sp. ArN	Bacteria	Proteobacteria	Gammaproteobacteria	Enterobacteriales	2510071413	ArN_00015340	771	III
Methylomonas sp. 11b	Bacteria	Proteobacteria	Gammaproteobacteria	Methylococcales	2516192574	Meth11bDRAFT_4055	524	None
Methylomonas sp. MK1	Bacteria	Proteobacteria	Gammaproteobacteria	Methylococcales	2522499056	G006DRAFT_1989	524	None
Hahella chejuensis KCTC 2396	Bacteria	Proteobacteria	Gammaproteobacteria	Oceanospirillales	637833463	HCH_03141	619	III
Hahella ganghwensis DSM 17046	Bacteria	Proteobacteria	Gammaproteobacteria	Oceanospirillales	2520615829	F566DRAFT_05357	692	IB
Halomonas anticariensis DSM 16096	Bacteria	Proteobacteria	Gammaproteobacteria	Oceanospirillales	2524952843	F567DRAFT_04168	589	IC
Marinomonas mediterranea MMB-1	Bacteria	Proteobacteria	Gammaproteobacteria	Oceanospirillales	2506228520	Marme_1655	680	IIB
Marinomonas mediterranea MMB-1	Bacteria	Proteobacteria	Gammaproteobacteria	Oceanospirillales	2506229270	Marme_2396	673	IIIB
Marinomonas mediterranea MMB-1	Bacteria	Proteobacteria	Gammaproteobacteria	Oceanospirillales	2506229543	Marme_2662	726	IA
Marinomonas sp. GOBB3-320	Bacteria	Proteobacteria	Gammaproteobacteria	Oceanospirillales	2504626912	M320_pool_00037300	727	IA
Marinomonas sp. MED121	Bacteria	Proteobacteria	Gammaproteobacteria	Oceanospirillales	638943768	MED121_12495	679	IB
Marinomonas sp. MWYL1	Bacteria	Proteobacteria	Gammaproteobacteria	Oceanospirillales	640806104	Mmwyl1_3721	727	IA
Oceanospirillum beijerinckii DSM 7166	Bacteria	Proteobacteria	Gammaproteobacteria	Oceanospirillales	2524095414	H579DRAFT_00201	973	III	pfam 00199
Oceanospirillum beijerinckii DSM 7166	Bacteria	Proteobacteria	Gammaproteobacteria	Oceanospirillales	2524097887	H579DRAFT_02675	692	IB
Acinetobacter gyllenbergii MTCC 11365	Bacteria	Proteobacteria	Gammaproteobacteria	Pseudomonadales	2546621803	L293_0743	1008	IIIB	pfam 00199
Acinetobacter sp. NBRC 100985	Bacteria	Proteobacteria	Gammaproteobacteria	Pseudomonadales	2533901541		1008	IIIB	pfam 00199
Acinetobacter tjernbergiae DSM 14971	Bacteria	Proteobacteria	Gammaproteobacteria	Pseudomonadales	2518262899	C502DRAFT_01575	1006	IIIB	pfam 00199
Cellvibrio japonicus Ueda107	Bacteria	Proteobacteria	Gammaproteobacteria	Pseudomonadales	642701566	CJA_0227	684	IB
Cellvibrio japonicus Ueda107	Bacteria	Proteobacteria	Gammaproteobacteria	Pseudomonadales	642705102	CJA_3778	616	III
Pseudomonas fluorescens NZ17	Bacteria	Proteobacteria	Gammaproteobacteria	Pseudomonadales	2506351877	PflNZI7_00013260	617	III
Pseudomonas resinovorans DSM 21078	Bacteria	Proteobacteria	Gammaproteobacteria	Pseudomonadales	2525344494	G559DRAFT_00896	668	IA
Pseudomonas viridiflava CC1582 (CC1582)	Bacteria	Proteobacteria	Gammaproteobacteria	Pseudomonadales	2506935211	CC1582_00022990	674	IA
Pseudomonas viridiflava TA043 (TA043)	Bacteria	Proteobacteria	Gammaproteobacteria	Pseudomonadales	2506970397	TA043_00024900	674	IA
Xanthomonas translucens pv. graminis ART-Xtg29	Bacteria	Proteobacteria	Gammaproteobacteria	Xanthomonadales	2536428630	XTG29_02241	687	IB
Gymnopus luxurians FD-317 M1	Eukaryota	Basidiomycota	Agaricomycetes	Agaricales	2509255936	e_gw1.16.416.1.1	574	V
Gymnopus luxurians FD-317 M1	Eukaryota	Basidiomycota	Agaricomycetes	Agaricales	2509255939	estExt_Genewise1.C_160241.1	607	V
Hypholoma sublateritium FD-334 SS-4	Eukaryota	Basidiomycota	Agaricomycetes	Agaricales	2509219408	e_gw1.22.201.1.1	636	V
Laccaria bicolor S238N-H82	Eukaryota	Basidiomycota	Agaricomycetes	Agaricales	645819475	LACBIDRAFT_304964	632	V
Postia placenta Mad-698-R	Eukaryota	Basidiomycota	Agaricomycetes	Polyporales	645908373	POSPLDRAFT_96923	653	V
