# Supplementary material for: Distribution in microbial genomes of genes similar to lodA and goxA which encode a novel family of quinoproteins with amino acid oxidase activity
Source: BMC Genomics. 2015 Mar 24;16(1):231. doi: 10.1186/s12864-015-1455-y (PMC4417212; doi:10.1186/s12864-015-1455-y)
Supplement: Additional file 2: Table S2. — lodB-like genes encoding putative flavoproteins detected in genomes containing a lodA-like gene. Additional genes located between both genes in some genomes are shown in red. Some genes that seem to be a lodB-like gene divided in two are shown in blue. [file 12864_2015_1455_MOESM2_ESM.xlsx]

## Sheet: Table S2
Genome	gene_oid	Locus Tag	AA Seq Length	COGs
Terriglobus saanensis SP1PR4, DSM 23119	649914560	AciPR4_2530	140
Terriglobus saanensis SP1PR4, DSM 23119	649914561	AciPR4_2531	369	COG0644
Actinoplanes globisporus DSM 43857	2515244412	A3CQDRAFT_07979	336	COG0644
Amycolatopsis balhimycina DSM 44591	2517477566	A3CEDRAFT_0691	385	COG0644
Amycolatopsis vancoresmycina DSM 44592	2546378691	H480_25952	116	pfam01494
Kitasatospora setae KM-6054, NBRC 14216	2511595486	KSE_06180	391	COG0644
Microlunatus phosphovorus NM-1	650913490	MLP_20450	371	COG0644
Streptomyces afghaniensis 772	2546772915	STAFG_1984	368	COG0644
Streptomyces auratus AGR0001	2533914305	SU9_01645	390	COG0644
Streptomyces flavidovirens DSM 40150	2523212644	G412DRAFT_06356	327	COG0644
Streptomyces purpureus KA281, ATCC 21405	2516519009	StrpuDRAFT_3615	437	COG0644
Streptomyces scabiei 87.22	646659179	SCAB_78071	396	COG0644
Streptomyces sp. HPH0547	2541458762	HMPREF1486_04899	396	COG0644
Streptomyces turgidiscabies Car8	2541331107	STRTUCAR8_01196	221	COG0644
Rudanella lutea DSM 19387	2517151028	RudluDRAFT_3651	372	COG0644
Aquimarina latercula DSM 2041	2523972985	H526DRAFT_00680	382	COG0644
Aquimarina latercula DSM 2041	2523972986	H526DRAFT_00681	147
Aquimarina muelleri DSM 19832	2524103210	H527DRAFT_03371	370	COG0644
Chryseobacterium gregarium DSM 19109	2523744442	H561DRAFT_01491	369	COG0644
Donghaeana dokdonensis DSW-6	2540718438	DDD_3115	364	COG0644
Flavobacterium soli DSM 19725	2523123555	G508DRAFT_03148	370	COG0644
Flavobacterium subsaxonicum DSM 21790	2525331178	G509DRAFT_1170	379	COG0644
Kordia algicida OT-1	641459907	KAOT1_07773	358	COG0654
Kordia algicida OT-1	641460224	KAOT1_05627	369	COG0644
Owenweeksia hongkongensis DSM 17368	2509012460	Oweho_2120	371	COG0644
Tenacibaculum ovolyticum DSM 18103	2523672834	H518DRAFT_02975	373	COG0644
Tenacibaculum ovolyticum DSM 18103	2523673416	H518DRAFT_03558	354	COG0644
Lewinella cohaerens DSM 23179	2515281511	A3EUDRAFT_02928	365	COG0644
Herpetosiphon aurantiacus DSM 785	2509059540	Haur_00884	356	COG0644
Cyanothece sp. PCC 8801	643475667	PCC8801_2626	356	COG0644
Cyanothece sp. PCC 8802	644981410	Cyan8802_3477	356	COG0644
Microcystis aeruginosa PCC 9701	2535024169		355	COG0644
Synechococcus sp. PCC 7336	2506749097	Syn7336_3774	373	COG0644
Synechococcus sp. WH7805	639022018	WH7805_00985	210	COG0644
Calothrix sp. PCC 7103	2507474091	Cal7103DRAFT_00009900	379	COG0644
Geitlerinema sp. PCC 7105	2510099034	Gei7105DRAFT_0284	375	COG0644
Leptolyngbya sp. PCC 7375	2509841120	Lepto7375DRAFT_1137	380	COG0644
Lyngbya majuscula 3L	2506481955	LYNGBM3L_45970	421	COG0644
Paenibacillus pinihumi DSM 23905	2524187776	H583DRAFT_01924	376	COG0644
Rhodopirellula baltica SH 1	637435364	RB4288	374	COG0644
Rhodopirellula baltica SH28	2537186272	RBSH_01580	365	COG0644
Rhodopirellula sp. SWK7	2534782292	RRSWK_06617	453	COG0644
Caulobacter crescentus CB15	637086589	CC0555	369	COG0644
Magnetococcus sp. MC-1	639721040	Mmc1_0291	361	COG0644
Agrobacterium vitis S4	643648895	Avi_5262	366	COG0644
Ancylobacter sp. FA202	2517476493	A3M1DRAFT_4582	362	COG0644
Ancylobacter sp. 501b	2520000087	D895DRAFT_0837	362	COG0644
Bradyrhizobium elkanii WSM2783	2513671318	YY7DRAFT_00617	259	COG0654
Bradyrhizobium japonicum USDA 123	2528856989	K287DRAFT_08451	138
Bradyrhizobium japonicum USDA 123	2528856990	K287DRAFT_08452	343	COG0644
Bradyrhizobium japonicum USDA 38	2513941114	A3AODRAFT_03550	339	COG0644
Bradyrhizobium japonicum USDA 38	2513943877	A3AODRAFT_06317	138
Bradyrhizobium japonicum USDA 38	2513943878	A3AODRAFT_06318	324	COG0644
Bradyrhizobium japonicum USDA 6	2512000709	BJ6T_51950	138
Bradyrhizobium japonicum USDA 6	2512000710	BJ6T_51960	324	COG0644
Bradyrhizobium japonicum USDA 6	2512002545	BJ6T_70310	335	COG0644
Bradyrhizobium sp. CCGE-LA001	2520791138	BCCGELA001_11564	328	COG0644
Bradyrhizobium sp. Cp5.3	2524441265	K289DRAFT_05853	347	COG0644
Bradyrhizobium sp. EC3.3	2513716745	YUUDRAFT_02263	368	COG0644
Bradyrhizobium sp. WSM3983	2513638821	YUADRAFT_02115	368	COG0644
Bradyrhizobium sp. YR681	2511394680	PMI42_01601	138
Bradyrhizobium sp. YR681	2511394681	PMI42_01602	324	COG0644
Mesorhizobium sp. WSM4349	2515624896	B041DRAFT_00945	375	COG0644
Methylobacterium sp. 10	2546997098	K368DRAFT_2873	356	COG0644
Microvirga lotononidis WSM3557	2509073502	MicloDRAFT_00001390	370	COG0644
Nitrobacter hamburgensis X14	637969518	Nham_1020	138
Nitrobacter hamburgensis X14	637969519	Nham_1021	392	COG0644
Nitrobacter hamburgensis X14	637971095	Nham_2641	401	COG0644
Nitrobacter sp. Nb-311A	638920628	NB311A_15282	415	COG0644
Rhizobium leguminosarum bv. viciae 128C53	2515651855	B062DRAFT_04547	355	COG0644
Rhizobium leguminosarum bv. viciae VF39	2513714294	YUSDRAFT_07290	138
Rhizobium leguminosarum bv. viciae VF39	2513714295	YUSDRAFT_07291	386	COG0644
Rhizobium mesoamericanum STM6155	2513599305	YY3DRAFT_04970	353	COG0644
Rhodopseudomonas palustris CGA009	637475603	RPA2472	366	COG0644
Xanthobacter sp. 126	2517234184	XAN126DRAFT_4634	370	COG0644
Xanthobacter sp. 126	2517234372	XAN126DRAFT_4822	352	COG0644
Citreicella sp. SE45	647844930	CSE45_3262	369	COG0644
Pelagibaca bermudensis	648284618	R2601_05868	349	COG0644
Salipiger mucosus DSM 16094 (scaffold version)	2523511523	salmuc_02446	380	COG0644
Azospirillum lipoferum 4B	2512035868	AZOLI_p50416	371	COG0644
Azospirillum sp. B510	646556649	AZL_e04110	386	COG0644
Fodinicurvata sediminis DSM 21159	2523907282	G502DRAFT_3287	368	COG0644
Inquilinus limosus DSM 16000	2523933295	G537DRAFT_06396	384	COG0644
Nisaea denitrificans DSM 18348	2525379172	K328DRAFT_3845	382	COG0644
Nisaea sp. BAL199	641432190	BAL199_14692	395	COG0644
Thalassobaculum salexigens DSM 19539	2523407329	G578DRAFT_2846	377	COG0654
Thalassobaculum salexigens DSM 19539	2523407710	G578DRAFT_3227	389	COG0644
Tistrella mobilis KA081020-065	2519490908	TMO_c0490	397	COG0644
Sphingomonas elodea ATCC 31461	2547435672	KK7DRAFT_01672	138
Sphingomonas elodea ATCC 31461	2547435673	KK7DRAFT_01673	365	COG0644
Sphingomonas sp. S17	651582059	SUS17_587	358	COG0644
Acidovorax avenae subsp. avenae ATCC 19860	650735003	Acav_2542	386	COG0644
Acidovorax avenae subsp. avenae RS-1	2547287638	AASARDRAFT_02022	123	COG0644
Acidovorax avenae subsp. avenae RS-1	2547287639	AASARDRAFT_02023	170	COG0644
Alcaligenes faecalis subsp. phenolicus DSM 16503	2524227849	G456DRAFT_01747	357	COG0644
Azohydromonas australica DSM 1124	2527176976	H537DRAFT_05060	418	COG0644
Burkholderia ambifaria IOP40-10	642413907	BamIOP4010DRAFT_0032	394	COG0644
Burkholderia sp. BT03	2563064355	PMI06_008728	350	COG0644
Burkholderia sp. BT03	2563064360	PMI06_008733	373	COG0644
Burkholderia sp. CCGE1002	646771439	BC1002_7112	372	COG0644
Chitinimonas koreensis DSM 17726	2524916786	F559DRAFT_00292	363	COG0644
Chitinimonas koreensis DSM 17726	2524920576	F559DRAFT_04085	142
Chitinimonas koreensis DSM 17726	2524920577	F559DRAFT_04086	374	COG0644
Cupriavidus sp. UYPR2.512	2514031882	A3A5DRAFT_06867	374	COG0644
Delftia acidovorans CCUG 15835	2541343205	HMPREF9702_04266	404	COG0644
Delftia acidovorans CCUG 274B	2541346199	HMPREF9701_00977	404	COG0644
Delftia acidovorans SPH-1	641298632	Daci_3529	409	COG0644
Delftia sp. Cs1-4	650860804	DelCs14_3290	409	COG0644
Duganella zoogloeoides ATCC 25935	2518931951	F460DRAFT_04770	386	COG0644
Massilia timonae CCUG 45783	2532942464	HMPREF9710_03283	380	COG0644
Pusillimonas sp. T7-7	650826133	PT7_3641	391	COG0644
Ralstonia solanacearum MolK2	2541798313		341	COG0644
Ralstonia solanacearum Po82	651230828	RSPO_m00448	361	COG0644
Chromobacterium violaceum ATCC 12472	637454100	CV3269	365	COG0644
Corallococcus coralloides DSM 2259	2512829100	COCOR_02747	390	COG0644
Cystobacter fuscus DSM 2262	2538044954	D187_001637	379	COG0644
Plesiocystis pacifica SIR-1	641164697	PPSIR1_31253	382	COG0644
Ferrimonas kyonanensis DSM 18153	2524104646	H598DRAFT_00620	372	COG0644
Marinimicrobium agarilyticum DSM 16975	2524121844	G547DRAFT_01230	369	COG0644
Marinobacterium rhizophilum DSM 18822	2519006290	F451DRAFT_01569	364	COG0644
Pseudoalteromonas citrea NCIMB 1889	2542023515	PCIT_20079	371	COG0654
Pseudoalteromonas citrea NCIMB 1889	2542023928	PCIT_22139	360	COG0654
Pseudoalteromonas citrea NCIMB 1889	2542024023	PCIT_22614	386	COG0644
Pseudoalteromonas flavipulchra 2ta6	2505176535	PflaDRAFT_00014020	359	COG0644
Pseudoalteromonas flavipulchra 2ta6	2505179240	PflaDRAFT_00041090	378	COG0644
Pseudoalteromonas flavipulchra JG1	2550713914	UY7DRAFT_03654	378	COG0644
Pseudoalteromonas flavipulchra JG1	2550715158	UY7DRAFT_04899	359	COG0644
Pseudoalteromonas luteoviolacea 2ta16	2505183674	PlutDRAFT_00005320	376	COG0644
Pseudoalteromonas luteoviolacea 2ta16	2505186350	PlutDRAFT_00032080	373	COG0644
Pseudoalteromonas piscicida ATCC 15057	2520471308	G366DRAFT_00652	359	COG0644
Pseudoalteromonas piscicida ATCC 15057	2520473374	G366DRAFT_02720	378	COG0644
Pseudoalteromonas piscicida JCM 20779	2542029829	PPIS_10010	359	COG0644
Pseudoalteromonas piscicida JCM 20779	2542031717	PPIS_19506	378	COG0644
Pseudoalteromonas rubra ATCC 29570	2541424620	PRUB_04176	370	COG0644
Pseudoalteromonas rubra ATCC 29570	2541428756	PRUB_24671	383	COG0644
Pseudoalteromonas sp. BSi20495	2540458793		386	COG0644
Pseudoalteromonas sp. Bsw20308	2540452161	D172_1357	386	COG0644
Pseudoalteromonas spongiae UST010723-006	2542035140	PSPO_13062	385	COG0644
Saccharophagus degradans 2-40	637919380	Sde_0318	482	COG0644
Shewanella piezotolerans WP3	643424059	swp_0648	366	COG0644
Shewanella sp. 38A_GOM-205m	2546918703	N512DRAFT_04274	393	COG0644
Shewanella woodyi MS32, ATCC 51908	641635854	Swoo_4289	372	COG0644
Nitrosococcus halophilus Nc4	646692022	Nhal_1390	390	COG0644
Rheinheimera sp. A13L	2512463315	Rhein_1333	378	COG0644
Rheinheimera sp. A13L	2512464577	Rhein_2599	369	COG0644
Arsenophonus nasoniae DSM 15247	2526112036	G468DRAFT_01094	369	COG0644
Arsenophonus sp. ArN	2510071412	ArN_00015330	369	COG0644
Methylomonas sp. 11b	2516192575	Meth11bDRAFT_4056	364	COG0644
Methylomonas sp. MK1	2522499055	G006DRAFT_1988	364	COG0644
Hahella chejuensis KCTC 2396	637833462	HCH_03140	392	COG0644
Hahella ganghwensis DSM 17046	2520615830	F566DRAFT_05358	409	COG0644
Halomonas anticariensis DSM 16096	2524952842	F567DRAFT_04167	378	COG0644
Marinomonas mediterranea MMB-1	2506228519	Marme_1654	379	COG0644
Marinomonas mediterranea MMB-1	2506229271	Marme_2397	385	COG0644
Marinomonas mediterranea MMB-1	2506229542	Marme_2661	369	COG0644
Marinomonas sp GOBB3-320	2504626911	M320_pool_00037290	372	COG0644
Marinomonas sp. MED121	638943767	MED121_12490	378	COG0644
Marinomonas sp. MWYL1	640806103	Mmwyl1_3720	372	COG0644
Oceanospirillum beijerinckii DSM 7166	2524095415	H579DRAFT_00202	142	COG0644
Oceanospirillum beijerinckii DSM 7166	2524095416	H579DRAFT_00203	252	COG0644
Oceanospirillum beijerinckii DSM 7166	2524097886	H579DRAFT_02674	388	COG0644
Acinetobacter gyllenbergii MTCC 11365	2546621804	L293_0744	283	COG0644
Acinetobacter sp. NBRC 100985	2533901542		367	COG0654
Acinetobacter tjernbergiae DSM 14971	2518262900	C502DRAFT_01576	370	COG0654
Cellvibrio japonicus Ueda107	642701565	CJA_0226	391	COG0644
Cellvibrio japonicus Ueda107	642705101	CJA_3777	363	COG0644
Pseudoalteromonas tunicata D2	639009029	PTD2_20212	368	COG0644
Pseudomonas fluorescens NZ17	2506351878	PflNZI7_00013270	384	COG0644
Pseudomonas resinovorans DSM 21078	2525344493	G559DRAFT_00895	360	COG0644
Pseudomonas viridiflava CC1582 (CC1582)	2506935212	CC1582_00023000	360	COG0644
Pseudomonas viridiflava TA043 (TA043)	2506970398	TA043_00024910	360	COG0644
Xanthomonas translucens pv. graminis ART-Xtg29	2536428631	XTG29_02242	385	COG0644
Gymnopus luxurians FD-317 M1	2509255934	estExt_Genemark1.C_160146.1	435	COG0644
Gymnopus luxurians FD-317 M1	2509255937	fgenesh1_kg.16_#_157_#_Locus9113v1rpkm9.56.1	446	COG0644
Hypholoma sublateritium FD-334 SS-4	2509219407	gm1.4995_g.1	393	COG0644
Laccaria bicolor S238N-H82	645819476	LACBIDRAFT_321484	468	COG0644
Postia placenta Mad-698-R	645908371	POSPLDRAFT_96921	402	COG0644
